# Supplementary material for: Genome-Wide Analysis of HIPP Gene Family in Maize Reveals Its Role in the Cadmium Stress Response
Source: Genes (Basel). 2025 Jun 30;16(7):770. doi: 10.3390/genes16070770 (PMC12294528; doi:10.3390/genes16070770)
Supplement: Supplementary file 1 [file genes-16-00770-s001.zip › Table S1.xlsx]

## Sheet: RT-PCR
Primer	sequences (forward 5'→3’)	sequences (reverse 5'→3’)
ZmHIPP02	GAGTCGGTGCTGCTCAAGAT	TGTGAGAGGGACACACAACG
ZmHIPP11	GCCAAGGTAAACCAATCGCC	TGAGCACCTTCTGCTTGTCC
ZmHIPP30	ATCTCTTTCCCTGGACCCGA	GACCGCTGGAACAGGAATCA
ZmHIPP40	CGACAAGGAGAAGGGCACTG	GTGCAGTTGGATCTTGAGCG
ZmHIPP48	CCTACGTGCCCTACACGCTC	CACATGATGGTGCAGGCGTTG
ZmHIPP57	ACCACGTAAGCATCGACAGG	TACGACGGGTTGTTGTAGGC
