# Supplementary material for: Genome-Wide Analysis of HIPP Gene Family in Maize Reveals Its Role in the Cadmium Stress Response
Source: Genes (Basel). 2025 Jun 30;16(7):770. doi: 10.3390/genes16070770 (PMC12294528; doi:10.3390/genes16070770)
Supplement: Supplementary file 1 [file genes-16-00770-s001.zip › Table S2.xlsx]

## Sheet: physicochemical analysis
Gene name	Gene ID	Number of Amino Acids	Molecular Weight	Theoretical pI	Instability Index	Aliphatic Index	Grand Average of Hydropathicity	Subcellular Localization
ZmHIPP01	Zm00001eb001530	194	22089.8	8.45	39.27	54.69	-0.656	chloroplast
ZmHIPP02	Zm00001eb004180	398	41746.2	8.64	39.42	62.84	-0.59	cytoplasm
ZmHIPP03	Zm00001eb016620	462	49922.8	7.6	74.69	41.17	-1.167	nucleus
ZmHIPP04	Zm00001eb018100	132	13639.1	9.01	37.28	83.48	0.042	chloroplast
ZmHIPP05	Zm00001eb019860	315	31813.2	7.03	41.4	42.19	-0.686	mitochondria
ZmHIPP06	Zm00001eb021790	171	18508.8	6.13	47.81	58.77	-0.892	nucleus
ZmHIPP07	Zm00001eb022110	127	14509.2	9.45	42.27	50.55	-0.868	chloroplast
ZmHIPP08	Zm00001eb042200	144	16246.7	9.83	54.51	79.17	-0.539	chloroplast
ZmHIPP09	Zm00001eb047280	375	38595.7	9.27	34.36	52.72	-0.917	nucleus
ZmHIPP10	Zm00001eb057470	248	27404.8	5.75	85.13	45.28	-0.965	cytoplasm
ZmHIPP11	Zm00001eb066960	137	15068.2	7.78	26.42	81.9	-0.639	cytoplasm
ZmHIPP12	Zm00001eb072430	306	34675.1	8.71	17.05	70.23	-0.667	cytoplasm
ZmHIPP13	Zm00001eb078160	194	22454.3	5	54.8	74.23	-0.578	cytoplasm
ZmHIPP14	Zm00001eb080150	118	13279.5	9	39.84	77.46	-0.551	cytoplasm
ZmHIPP15	Zm00001eb080160	132	14701.1	8.78	53.65	78.94	-0.591	cytoplasm
ZmHIPP16	Zm00001eb080210	136	14817.2	7.79	65.42	75.15	-0.467	cytoplasm
ZmHIPP17	Zm00001eb080220	176	18688	5.13	36.91	68.75	-0.323	cytoplasm
ZmHIPP18	Zm00001eb084680	196	21222.8	8.24	71.22	49.23	-0.45	chloroplast
ZmHIPP19	Zm00001eb084690	288	32173.6	8.78	51.86	46.32	-0.697	cytoplasm
ZmHIPP20	Zm00001eb085330	378	41049.3	5.3	69.92	48.33	-1.069	cytoplasm
ZmHIPP21	Zm00001eb086700	155	17231	9.62	32.19	67.23	-0.427	cytoplasm
ZmHIPP22	Zm00001eb092880	532	53716.8	7.79	44.27	43.23	-0.626	nucleus
ZmHIPP23	Zm00001eb098630	161	17887.5	9.43	55.69	65.96	-0.536	chloroplast
ZmHIPP24	Zm00001eb108730	278	29604.3	5.23	36.25	53.78	-0.647	chloroplast
ZmHIPP25	Zm00001eb111160	318	33156.4	8.73	53.02	53.62	-0.707	nucleus
ZmHIPP26	Zm00001eb125730	462	49626.2	8.22	44.34	46.99	-1.069	nucleus
ZmHIPP27	Zm00001eb127390	187	20782	8.54	52.24	56.31	-0.579	chloroplast
ZmHIPP28	Zm00001eb130400	238	25191.9	5.36	47.03	56.39	-0.605	mitochondria
ZmHIPP29	Zm00001eb137520	179	19465.2	7.8	50.18	74.75	-0.147	chloroplast
ZmHIPP30	Zm00001eb142250	357	38336.1	5.03	83.4	44.15	-0.912	chloroplast
ZmHIPP31	Zm00001eb142580	153	16240.2	9.1	50.9	61.24	-0.458	nucleus
ZmHIPP32	Zm00001eb152640	155	16479.5	8.34	31.24	64.97	-0.371	chloroplast
ZmHIPP33	Zm00001eb156800	157	17303.6	8.44	49.82	68.15	-0.602	chloroplast
ZmHIPP34	Zm00001eb166490	327	35372.1	8.5	83.77	47.4	-0.724	cytoplasm
ZmHIPP35	Zm00001eb187380	99	11573.8	5.61	37.63	56.26	-0.638	mitochondria
ZmHIPP36	Zm00001eb198790	198	21204.2	8.24	48.77	67.98	-0.117	chloroplast
ZmHIPP37	Zm00001eb204480	490	49612.8	7.03	54.93	48.27	-0.65	nucleus
ZmHIPP38	Zm00001eb211310	163	17792.1	5.77	48.32	78.22	-0.15	chloroplast
ZmHIPP39	Zm00001eb214820	217	23596.5	6.13	80.83	53.96	-0.7	cytoplasm
ZmHIPP40	Zm00001eb222610	379	38881.2	9.31	38.92	53.98	-0.816	nucleus
ZmHIPP41	Zm00001eb238540	471	47876.6	6.4	56.36	45.22	-0.754	nucleus
ZmHIPP42	Zm00001eb241840	302	33522.2	6.25	50.29	59.74	-1	nucleus
ZmHIPP43	Zm00001eb245460	165	17714.6	7.78	44.8	55.09	-0.543	cytoplasm
ZmHIPP44	Zm00001eb245480	137	14561.7	6.7	34.23	87.59	0.047	extracellular
ZmHIPP45	Zm00001eb245490	123	13257.4	8.73	32.56	83.09	-0.239	cytoplasm
ZmHIPP46	Zm00001eb245520	122	13087.1	8.89	38.68	82.38	-0.247	cytoplasm
ZmHIPP47	Zm00001eb255100	185	20430.3	9.48	44.51	70.7	-0.523	chloroplast
ZmHIPP48	Zm00001eb259960	151	16674.5	9.38	56.08	67.75	-0.323	cytoplasm
ZmHIPP49	Zm00001eb267770	354	35172	7.11	57.23	46.55	-0.686	nucleus
ZmHIPP50	Zm00001eb305560	396	41834.9	5.29	57.1	70.53	-0.55	cytoplasm
ZmHIPP51	Zm00001eb308670	167	17348.5	8.79	51.23	52.63	-0.592	nucleus
ZmHIPP52	Zm00001eb311100	162	17796.5	9.58	53.71	65.56	-0.517	chloroplast
ZmHIPP53	Zm00001eb327160	322	33331	8.98	32.55	47.14	-0.738	nucleus
ZmHIPP54	Zm00001eb330340	329	33623.8	8.6	54.02	51.82	-0.628	chloroplast
ZmHIPP55	Zm00001eb334940	463	49342.1	8.67	43.3	52.31	-0.932	nucleus
ZmHIPP56	Zm00001eb363820	151	16137.2	9.44	44.45	64.57	-0.397	nucleus
ZmHIPP57	Zm00001eb383670	181	20271.5	9.01	43.6	58.78	-0.725	nucleus
ZmHIPP58	Zm00001eb394840	347	36839.7	5.83	63.02	50.29	-0.848	nucleus
ZmHIPP59	Zm00001eb403130	350	36487.1	7.56	40.48	62.54	-0.676	cytoplasm
ZmHIPP60	Zm00001eb406350	551	55210.2	8.38	58.14	32.85	-0.815	nucleus
ZmHIPP61	Zm00001eb421180	382	41957.4	5.59	70.31	46.78	-1.212	nucleus
ZmHIPP62	Zm00001eb421540	206	22478.5	8.13	69.01	51.55	-0.333	chloroplast
ZmHIPP63	Zm00001eb424580	150	16863.8	8.82	65.02	67.53	-0.799	cytoplasm
ZmHIPP64	Zm00001eb430910	270	28728.4	7.07	54.57	59.67	-0.614	chloroplast
ZmHIPP65	Zm00001eb432750	142	15351.8	9.16	39.86	69.3	-0.544	cytoplasm
ZmHIPP66	Zm00001eb433150	151	16356.7	8.71	28.42	75.56	-0.613	cytoplasm
